# Supplementary material for: Alpha-1 antitrypsin inhibits TMPRSS2 protease activity and SARS-CoV-2 infection
Source: Nat Commun. 2021 Mar 19;12:1726. doi: 10.1038/s41467-021-21972-0 (PMC7979852; doi:10.1038/s41467-021-21972-0)
Supplement: Supplementary file 4 — Source Data [file 41467_2021_21972_MOESM4_ESM.xlsx]

## Sheet: Figure 1a
Fraction #	Pseudoparticle entry (%)				EK1 (µM)	Pseudoparticle entry (%)
1	100.88	137.957			0	100	100
2	117.3	103.791			0.016	112.541	76.95
3	129.3	105.976			0.08	64.8367	75.49
4	114.94	100.454			0.4	47.1131	34.86
5	110.11	88.7523			2	42.4988	14.19
6	122.66	79.588			10	9.5362	8.44
7	106.25	101.159			50	6.79129	5.16
8	106.64	82.6192			no GP	3.96951	2.91
9	90.38	77.8961
10	91.26	70.5412
11	111.91	72.6091
12	103.07	188.032
13	97.06	63.7973
14	97.52	69.0609
15	100.98	70.2358
16	77.32	105.53
17	64.74	77.9431
18	77.21	77.7317
19	70.74	68.6849
20	73.32	68.0269
21	97.24	103.486
22	93.03	74.8414
23	90.12	84.9691
24	101.99	80.1754
25	90.51	91.8689
26	81.53	80.4604
27	110.29	84.3132
28	107.58	76.4573
29	95.86	64.3232
30	79.25	70.653
31	82.57	68.7766
32	79.32	63.5477
33	70.81	73.4301
34	180.68	133.725
35	92.33	108.231
36	189.43	108.807
37	145.29	84.3383
38	114.52	79.4096
39	116.24	69.8774
40	100.21	91.1183
41	98.96	144.408
42	11.56	48.4864
43	1.42	1.65124
44	4.76	12.009
45	7.42	15.1364
46	57.28	90.2677
47	99.26	102.102
48	101.51	91.8439
49	105.86	123.641
50	107.67	104.863
51	94.19	102.317
52	114.61	116.141
53	99.9	102.838
54	117.87	98.896
55	130.76	128.567
56	116.19	105.657
57	84.55	124.407
58	68.55	123.586
59	78.42	103.987
60	81.05	111.953
61	57.5	75.7117
62	75.17	125.584
63	64.9	62.4088
64	63.52	87.8102
65	92.56	83.458
66	107.97	94.5438
67	86.85	133.303
68	102.23	93.4763
69	95.41	137.162
70	100.91	111.35
71	100.39	118.686
72	83.85	80.9672
73	96.23	99.6885

## Sheet: Figure 1b
Fraction #	Pseudoparticle entry (%)
1	107.508	113.949
2	114.122	130.967
3	130.663	121.587
4	60.7195	52.4924
5	18.9857	14.6771
6	25.4703	24.0919
7	38.899	43.6411
8	51.7642	58.2228
9	60.0087	73.472
10	76.1769	83.485
11	94.495	91.01
12	127.291	131.053
13	116.602	120.711
14	111.036	118.266
15	132.787	103.268
16	105.332	92.5358
17	102.948	110.993
18	137.399	116.515
19	117.443	126.034
20	87.4729	92.6225
21	147.768	105.6
22	123.329	111.886
23	105.271	105.219
24	92.4491	103.277
25	134.581	124.16
26	112.148	113.275
27	127.394	132.169
28	112.632	105.642
29	122.44	96.1111
30	145.437	139.02
31	159.665	156.481
32	132.287	130.211
33	132.327	137.528
34	123.28	151.478
35	123.429	130.122
36	128.451	165.162
37	136.974	125.238
38	158.32	159.398
39	148.393	148.512
40	135.689	168.464
41	152.704	146.109
42	138.991	157.025
43	138.002	140.434
44	148.146	117.862
45	130.676	111.851
46	136.321	99.7594
47	128.095	75.6748
48	126.523	67.6762
49	138.443	129.713
50	124.736	122.674
51	108.389	120.311
52	111.736	172.387
53	78.3869	76.7393
54	110.796	94.3627
55	2.93293	2.38948
56	86.9873	68.6823
57	25.7753	32.8833
58	99.6938	88.4537
59	113.582	111.331
60	84.4684	80.7591
Fraction #	Absorbance (AU) at 280 nm
1	-2.484
1.1	-2.573
1.2	-2.646
1.3	-2.706
1.4	-2.756
1.5	-2.813
1.6	-2.865
1.7	-2.908
1.8	-2.948
1.9	-2.982
2	-3.013
2.1	-3.037
2.2	-3.046
2.3	-3.044
2.4	-3.028
2.5	-2.995
2.6	-2.944
2.7	-2.858
2.8	-2.167
2.9	-2.285
3	-3.352
3.1	-3.757
3.2	-3.151
3.3	-3.38
3.4	-3.987
3.5	2.376
3.6	19.269
3.7	18.591
3.8	5.138
3.9	-2.428
4	-1.748
4.1	-1.171
4.2	-2.084
4.3	-2.9
4.4	-3.632
4.5	-4.496
4.6	-5.143
4.7	-5.393
4.8	-6.013
4.9	-6.904
5	-6.022
5.1	-5.25
5.2	-4.873
5.3	-4.708
5.4	-4.559
5.5	-4.418
5.6	-4.314
5.7	-4.251
5.8	-3.916
5.9	-3.214
6	-2.972
6.1	-3.229
6.2	-3.526
6.3	-3.743
6.4	-3.832
6.5	-3.811
6.6	-3.712
6.7	-3.548
6.8	-3.341
6.9	-3.099
7	-2.819
7.1	-2.515
7.2	-2.192
7.3	-1.847
7.4	-1.492
7.5	-1.147
7.6	-0.801
7.7	-0.47
7.8	-0.168
7.9	0.101
8	0.325
8.1	0.491
8.2	0.589
8.3	0.621
8.4	0.576
8.5	0.466
8.6	0.291
8.7	0.059
8.8	-0.201
8.9	-0.466
9	-0.71
9.1	-0.903
9.2	-1.011
9.3	-1.642
9.4	-2.695
9.5	-1.644
9.6	-1.191
9.7	-1.411
9.8	-1.698
9.9	-1.922
10	-2.085
10.1	-2.21
10.2	-2.026
10.3	-1.198
10.4	-0.469
10.5	-1.205
10.6	-2.209
10.7	-2.864
10.8	-3.41
10.9	-3.674
11	-3.849
11.1	-4.063
11.2	-2.956
11.3	25.459
11.4	110.935
11.5	164.578
11.6	259.831
11.7	118.711
11.8	58.131
11.9	25.797
12	7.81
12.1	0.213
12.2	-0.494
12.3	-0.115
12.4	-0.408
12.5	-3.488
12.6	-4.263
12.7	-4.424
12.8	-4.219
12.9	-3.924
13	-4.198
13.1	-1.815
13.2	12.044
13.3	0.021
13.4	-3.538
13.5	-4.234
13.6	-4.243
13.7	-4.169
13.8	-3.785
13.9	-3.84
14	-2.713
14.1	-2.678
14.2	-3.576
14.3	-3.83
14.4	-3.831
14.5	-3.926
14.6	-3.656
14.7	-3.296
14.8	-3.287
14.9	-3.682
15	-3.568
15.1	-3.72
15.2	-3.625
15.3	-3.368
15.4	-2.271
15.5	-1.57
15.6	-2.634
15.7	-0.086
15.8	216.021
15.9	196.592
16	7.128
16.1	-1.299
16.2	-3.012
16.3	-3.398
16.4	-3.286
16.5	-3.075
16.6	-3.561
16.7	-3.799
16.8	-3.135
16.9	-3.032
17	-3.906
17.1	-3.841
17.2	-3.569
17.3	-3.888
17.4	-4.03
17.5	-3.597
17.6	-3.031
17.7	-3.426
17.8	-3.567
17.9	-3.681
18	-3.328
18.1	-3.723
18.2	-3.728
18.3	-3.431
18.4	-3.41
18.5	-3.862
18.6	-3.845
18.7	-3.573
18.8	-3.923
18.9	-3.69
19	-3.78
19.1	-3.839
19.2	-3.632
19.3	-3.782
19.4	-3.855
19.5	-3.377
19.6	-4.015
19.7	-4.29
19.8	-4.122
19.9	-4.204
20	-3.799
20.1	-2.811
20.2	-3.298
20.3	-3.951
20.4	-3.704
20.5	-3.725
20.6	-3.906
20.7	-3.975
20.8	-3.991
20.9	-4.172
21	-4.228
21.1	-3.983
21.2	-4.023
21.3	-3.88
21.4	-3.29
21.5	-1.838
21.6	2.42
21.7	3.599
21.8	2.761
21.9	-1.084
22	-2.837
22.1	-3.374
22.2	-3.146
22.3	-3.298
22.4	-3.724
22.5	-3.937
22.6	-4.09
22.7	-4.169
22.8	-3.981
22.9	-3.607
23	-3.421
23.1	-3.673
23.2	-3.655
23.3	-3.372
23.4	-3.238
23.5	-3.279
23.6	-3.067
23.7	-2.918
23.8	-3.433
23.9	-3.686
24	-3.539
24.1	-3.098
24.2	-2.806
24.3	-2.78
24.4	-2.61
24.5	-2.227
24.6	-2.617
24.7	-3.258
24.8	-3.584
24.9	-3.272
25	-2.326
25.1	0.904
25.2	3.729
25.3	1.341
25.4	-1.195
25.5	-1.069
25.6	-0.927
25.7	-2.289
25.8	-2.981
25.9	-3.153
26	-2.816
26.1	-2.378
26.2	-2.507
26.3	-2.944
26.4	-2.932
26.5	-2.801
26.6	-2.194
26.7	-0.745
26.8	-0.126
26.9	-1.518
27	-2.934
27.1	-3.147
27.2	-2.964
27.3	-3
27.4	-3.076
27.5	-2.929
27.6	-2.724
27.7	-2.528
27.8	-2.601
27.9	-2.87
28	-3.007
28.1	-2.779
28.2	-2.367
28.3	-1.81
28.4	-0.378
28.5	0.877
28.6	0.465
28.7	0.209
28.8	0.062
28.9	20.549
29	205.583
29.1	470.811
29.2	355.579
29.3	106.004
29.4	14.778
29.5	11.216
29.6	13.54
29.7	22.471
29.8	29.786
29.9	14.725
30	3.061
30.1	1.851
30.2	0.875
30.3	-0.62
30.4	-1.242
30.5	-0.725
30.6	0.297
30.7	0.819
30.8	1.16
30.9	1.511
31	0.978
31.1	1.1
31.2	3.95
31.3	5.196
31.4	3.122
31.5	1.623
31.6	0.838
31.7	5.462
31.8	38.281
31.9	80.48
32	45.262
32.1	6.822
32.2	0.794
32.3	5.57
32.4	17.288
32.5	21.637
32.6	10.738
32.7	4.25
32.8	6.266
32.9	5.579
33	2.766
33.1	5.27
33.2	19.043
33.3	27.485
33.4	12.799
33.5	2.725
33.6	1.911
33.7	2.022
33.8	1.635
33.9	1.669
34	2.179
34.1	2.709
34.2	3.437
34.3	6.008
34.4	10.296
34.5	12.017
34.6	9.005
34.7	5.503
34.8	4.062
34.9	4.745
35	7.59
35.1	10.033
35.2	8.886
35.3	9.38
35.4	10.692
35.5	12.436
35.6	15.629
35.7	24.023
35.8	30.379
35.9	18.93
36	8.675
36.1	6.815
36.2	7.403
36.3	8.204
36.4	9.477
36.5	11.624
36.6	14.44
36.7	18.217
36.8	17.455
36.9	11.517
37	8.518
37.1	7.862
37.2	7.084
37.3	6.598
37.4	6.823
37.5	8.533
37.6	12.009
37.7	15.35
37.8	16.384
37.9	14.098
38	12.663
38.1	18.33
38.2	27.097
38.3	31.442
38.4	33.12
38.5	39.976
38.6	52.479
38.7	57.437
38.8	51.689
38.9	44.065
39	36.471
39.1	31.528
39.2	29.171
39.3	28.686
39.4	29.941
39.5	30.146
39.6	28.409
39.7	27.906
39.8	26.812
39.9	26.79
40	33.887
40.1	46.705
40.2	50.518
40.3	38.568
40.4	29.748
40.5	28.226
40.6	27.041
40.7	25.353
40.8	23.858
40.9	23.814
41	25.578
41.1	28.018
41.2	27.207
41.3	25.322
41.4	27.528
41.5	30.243
41.6	29.732
41.7	27.677
41.8	26.323
41.9	24.447
42	21.435
42.1	20.53
42.2	22.871
42.3	26.296
42.4	28.258
42.5	29.951
42.6	33.147
42.7	42.203
42.8	54.381
42.9	50.079
43	35.319
43.1	28.079
43.2	26.039
43.3	22.685
43.4	19.694
43.5	20.861
43.6	23.323
43.7	25.593
43.8	27.801
43.9	27.364
44	25.326
44.1	24.107
44.2	22.506
44.3	26.865
44.4	38.34
44.5	38.043
44.6	27.727
44.7	24.965
44.8	24.442
44.9	21.801
45	22.008
45.1	21.468
45.2	19.075
45.3	18.092
45.4	17.549
45.5	16.836
45.6	17.525
45.7	21.659
45.8	27.678
45.9	29.658
46	25.133
46.1	21.063
46.2	22.608
46.3	28.463
46.4	38.305
46.5	41.677
46.6	34.917
46.7	35.813
46.8	43.35
46.9	36.712
47	24.807
47.1	22.233
47.2	22.957
47.3	20.084
47.4	17.552
47.5	17.38
47.6	18.496
47.7	22.285
47.8	27.465
47.9	25.906
48	21.313
48.1	19.177
48.2	17.98
48.3	18.842
48.4	20.656
48.5	19.541
48.6	18.364
48.7	19.845
48.8	19.492
48.9	17.135
49	16.105
49.1	15.744
49.2	15.595
49.3	15.807
49.4	16.395
49.5	16.9
49.6	17.193
49.7	18.081
49.8	20.012
49.9	23.275
50	26.581
50.1	27.588
50.2	26.402
50.3	24.996
50.4	24.487
50.5	24.98
50.6	27.023
50.7	32.906
50.8	43.825
50.9	55.742
51	63.714
51.1	68.449
51.2	70.314
51.3	69.536
51.4	69.276
51.5	67.504
51.6	65.103
51.7	62.426
51.8	60.789
51.9	60.096
52	57.879
52.1	55.711
52.2	54.144
52.3	53.748
52.4	53.905
52.5	52.281
52.6	50.947
52.7	50.325
52.8	49.613
52.9	47.043
53	48.684
53.1	58.577
53.2	57.919
53.3	48.365
53.4	54.932
53.5	58.509
53.6	48.753
53.7	45.885
53.8	48.957
53.9	52.411
54	57.522
54.1	66.207
54.2	81.64
54.3	110.692
54.4	155.147
54.5	208.058
54.6	288.745
54.7	345.35
54.8	327.061
54.9	303.985
55	274.199
55.1	246.173
55.2	236.214
55.3	217.868
55.4	186.909
55.5	164.502
55.6	148.785
55.7	136.658
55.8	119.792
55.9	115.046
56	109.171
56.1	103.087
56.2	97.05
56.3	91.424
56.4	89.225
56.5	86.395
56.6	78.185
56.7	80.314
56.8	71.462
56.9	63.679
57	66.356
57.1	65.454
57.2	55.278
57.3	51.036
57.4	47.462
57.5	44.588
57.6	41.535
57.7	38.982
57.8	40.586
57.9	37.661
58	36.873
58.1	30.807
58.2	27.805
58.3	26.284
58.4	24.298
58.5	23.684
58.6	22.792
58.7	21.407
58.8	20.595
58.9	19.441
59	19.657
59.1	17.058
59.2	16.231
59.3	16.494
59.4	16.13
59.5	13.801
59.6	12.43
59.7	12.074
59.8	13.886
59.9	22.96
60	16.576
60.1	12.647
60.2	15.712
60.3	12.745
60.4	8.522
60.5	8.849
60.6	10.973
60.7	8.931
60.8	7.564
60.9	7.264
61	30.954
61.1	34.733
61.2	8.463
61.3	6.812
61.4	5.957
61.5	5.852
61.6	7.159
61.7	6.364
61.8	4.673
61.9	4.346
62	4.501
62.1	5.245
62.2	5.754
62.3	6.015
62.4	6.181
62.5	6.282
62.6	6.345
62.7	6.383
62.8	6.401
62.9	6.408
63	6.397
63.1	6.377
63.2	6.356
63.3	6.329
63.4	6.293
63.5	6.254
63.6	6.213
63.7	6.179
63.8	6.136
63.9	6.087
64	6.042
64.1	5.996
64.2	5.949
64.3	5.898
64.4	5.847
64.5	5.792
64.6	5.739
64.7	5.687
64.8	5.633
64.9	5.578
65	5.53
65.1	5.473
65.2	5.416
65.3	5.363
65.4	5.307
65.5	5.252
65.6	5.199
65.7	5.145
65.8	5.094
65.9	5.036
66	4.985
66.1	4.936
66.2	4.881
66.3	4.822
66.4	4.768
66.5	4.713
66.6	4.661
66.7	4.61
66.8	4.556
66.9	4.511
67	4.457
67.1	4.396
67.2	4.347
67.3	4.295
67.4	4.245
67.5	4.192
67.6	4.146
67.7	4.1
67.8	4.052
67.9	3.998
68	3.944
68.1	3.898
68.2	3.853
68.3	3.807
68.4	3.766
68.5	3.715
68.6	3.669
68.7	3.623
68.8	3.576
68.9	3.533
69	3.487
69.1	3.445
69.2	3.408
69.3	3.368
69.4	3.323
69.5	3.282
69.6	3.24
69.7	3.203
69.8	3.163
69.9	3.121
70	3.082
70.1	3.045
70.2	3.002
70.3	2.959
70.4	2.925
70.5	2.89
70.6	2.85
70.7	2.814
70.8	2.781
70.9	2.743
71	2.706
71.1	2.673
71.2	2.641
71.3	2.611
71.4	2.579
71.5	2.541
71.6	2.505
71.7	2.475
71.8	2.451

## Sheet: Figure 2a
	Pseudoparticle entry (%)
α1AT (µM)	VSV-G						SARS-CoV-2-S
0	95.5871	98.7028	105.71	102.779	97.8377	99.3837	90.8174	112.751	96.4318	78.5778	119.022	102.4
5	66.2114	104.596	108.84	101.887	103.833	128.77	72.8479	99.6365	78.1731	62.7742	74.9461	65.507
10	101.774	102.371	108.271	80.1411	102.864	119.942	81.4441	65.9324	83.0345	63.817	81.3466	78.7037
20	102.379	107.084	106.959	131.537	145.831	154.892	83.414	76.0768	67.2396	68.3387	85.9044	89.662
40	100.711	97.9469	108.673	103.37	116.306	132.509	37.3788	47.0171	45.6738	44.6332	47.6268	44.2826
80	101.583	106.305	109.638	119.973	121.395	133.876	12.8311	7.86129	21.4574	14.2395	19.9209	30.0701
CM (µM)
0	72.423	110.312	117.265	96.958	97.941	105.101	108.239	82.2784	109.483	142.791	93.8695	63.3401
0.0064	73.7773	107.316	117.849	116.331	107.378	108.52	77.7331	78.6323	62.4402	91.87	97.4985	103.374
0.032	73.1767	97.9929	107.282	95.5082	90.5246	100.422	43.6244	59.7733	51.046	86.9109	62.2126	67.339
0.16	63.0856	81.1586	93.457	115.168	100.547	113.964	34.0348	31.3802	39.892	31.5511	31.9387	22.5051
0.8	74.0242	95.3822	92.7682	104.48	98.2661	100.973	7.00281	4.14502	3.88635	1.64714	9.13415	12.0321
4	78.8488	98.7544	98.0987	105.329	120.536	103.184	2.9009	2.06327	8.97986	0.836783	1.04818	5.43469
20	65.185	94.4235	109.892	100.955	104.266	102.649	0.240202	0.0862264	0.0677493	0.132124	0.0528495	1.40051
100	50.8919	69.9423	78.5534	67.4948	85.0583	74.3695	4.44682	0.609744	3.87403	2.08755	0.220206	0.290672

## Sheet: Figure 2b
	Pseudoparticle entry (%)
α1AT (µM)	0 h						1 h						2 h						4 h
0	93.3407	86.9995	119.66	95.3135	87.5	117.186	81.9249	104.342	113.733	119.785	79.209	101.006	62.602	97.2086	140.189	107.557	92.577	99.866	105.704	93.5465	100.749	173.595	54.2862	72.1188
5	72.1043	67.81	66.5929	69.2958	92.3342	105.13	74.4175	99.4014	102.257	102.918	95.1494	90.0473	88.0867	90.1566	92.3761	88.0011	77.4271	67.7883	75.2067	59.7481	93.1202	167.975	98.0708	108.656
10	75.2645	71.5442	83.3276	67.2521	91.2262	112.188	136.308	126.251	118.192	132.535	122.431	100.704	69.6933	101.097	82.5222	75.8039	94.9732	89.4929	75.7041	68.7855	88.1202	170.24	95.5041	70.0218
20	67.9206	97.884	65.6248	62.7626	83.4291	60.1445	110.413	137.972	118.42	95.5117	122.864	122.089	70.8818	85.8121	49.2379	81.8484	68.6154	79.8464	59.4703	68.469	67.668	246.485	90.0856	57.6413
40	26.3052	46.1033	42.1963	61.5561	57.3867	103.332	70.0724	59.096	54.0238	107.86	80.4267	76.4818	57.7852	65.0104	69.7169	76.0358	63.5293	55.3437	67.4677	54.1537	59.8773	161.936	73.7796	66.264
80	21.2088	16.8176	24.8323	27.7167	19.1563	21.1753	23.8188	16.3727	30.8532	14.1189	20.0362	34.4873	23.9106	22.6198	33.3001	17.4147	12.947	9.60012	47.2545	25.5039	33.1395	38.97	22.5298	15.853

## Sheet: Figure 2c
α1AT (µM)	Pseudoparticle entry (%)
0	113.064	93.3468	93.5893	94.177	110.133	95.6897
5	96.2328	63.6136	84.6403	169.421	144.925	142.778
10	72.4171	59.8787	105.085	117.111	171.226	112.232
20	80.5416	46.4673	78.1407	97.3487	72.5602	110.329
40	106.952	100.695	74.5028	165.859	146.926	198.357
80	104.551	85.4648	119.927	61.7762	175.667	213.338

## Sheet: Figure 3a
	Infection (%)
α1AT (µM)	SARS-CoV-2 (France)						SARS-CoV-2 (Netherlands)
0	94.6301	109.349	96.0209	100.64	103.99	95.37	105.873	86.388	107.739	92.36	95.78	111.86
5	73.5368	77.7091	91.0373	97.04	101.84	100.64	87.9427	95.6124	98.4108	97.15	88.6	79.36
10	95.0937	5.38922	-6.4323	93.21	71.41	80.75	42.2353	82.6568	92.2957	50.97	62.94	85.18
20	53.4866	10.6046	48.1553	70.21	81.95	46.73	37.7786	50.1123	21.8172	72.86	48.57	43.79
40	44.9102	41.4333	10.9523	33.31	57.99	53.91	1.19192	7.41061	21.299	31.13	23.6	20.18
80	5.27332	-0.17385	18.4856	31.87	25.88	20.61	11.66	8.44706	12.4892	21.89	14.37	18.47
CM (µM)
0	106.281	104.269	89.4496				99.3405	103.728	96.9319
0.0064	103.629	94.4809	109.392				100.889	104.416	103.469
0.032	107.654	93.8405	110.306				101.577	103.986	108.029
0.16	108.751	94.2064	67.9524				98.9964	98.6523	92.7168
0.8	54.9626	64.9337	81.4911				51.6846	73.0179	61.5771
4	62.5553	40.3263	40.6922				39.2115	44.2867	31.9857
20	28.1598	19.195	36.9416				38.3513	48.9319	25.5341
100	13.5234	6.6626	8.58363				11.4265	26.0502	9.87814
EK1 (µM)
0	107.694	94.9019	97.4046				99.944	99.272	100.784
0.0064	109.918	104.727	101.668				96.5001	95.1561	99.356
0.032	99.9073	95.5507	93.975				94.9881	96.4161	92.2162
0.16	59.864	33.3539	37.3397				82.6403	80.7924	82.2204
0.8	1.65302	30.9439	34.837				52.233	54.8369	60.3808
4	5.26804	41.9744	35.0224				60.1288	53.6609	51.141
20	22.6016	24.5481	39.1009				55.1729	46.4371	21.5736

## Sheet: Figure 3b
	Infection (%)
α1AT (µM)	1 h pretreatment						simultaneous						2 hpi						4 hpi						24 hpi						CM
0	99.8534	124.487	75.6598	102.724	111.951	85.3251	61.5863	130.638	107.776	112.525	80.3607	107.114	113.143	104.857	82	106.21	112.955	80.8351	99.6487	93.3255	107.026	90.0229	98.9679	111.009	106.918	100.314	92.7673	105.192	103.946	90.8619
1.56	146.921	104.692	75.2199	119.332	99.8243	110.633	93.3126	124.106	124.572	87.8758	98.3968	108.317	100.286	80.5714	80.8571	135.118	126.445	106.21	92.623	96.4871	109.485	85.8945	103.784	128.211	82.0755	98.7421	88.0503	107.373	84.9429	52.2326
3.13	129.326	117.009	120.088	98.7698	70.2988	104.569	102.644	125.505	131.104	120.942	88.477	115.832	110.571	92	69.1429	152.141	76.9807	99.4647	104.567	114.403	103.513	80.0459	87.2706	91.7431	101.887	110.063	86.7925	91.7965	79.3354	72.7934
6.25	128.886	124.487	69.5015	77.6801	39.4552	84.7979	101.244	116.174	160.031	105.611	80.0601	61.4228	95.7143	76.2857	76.8571	119.058	85.3319	76.6595	95.7845	93.3255	103.162	45.6422	46.6743	84.8624	78.6163	101.887	82.7044	69.9896	81.2046	93.0426
12.5	83.1378	100.733	104.692	88.4886	14.9385	61.8629	35.9254	83.0482	124.572	57.8156	43.3868	32.8657	78.5714	87.4286	58	142.505	106.21	87.5803	91.9204	109.133	103.513	48.0505	56.9954	61.4679	91.195	88.3648	110.377	84.3198	90.8619	74.6625
25	32.5513	29.0323	0.439883	47.6274	6.23902	17.3111	0.466563	85.381	66.2519	32.8657	54.509	39.1784	84	63.1429	55.4286	108.458	83.4047	66.06	88.0562	76.4637	74.0047	43.578	58.7156	61.8119	84.5912	110.692	105.66	52.2326	91.1734	86.5005
50	56.305	52.346	36.9502	34.1828	-0.08787	9.40246	13.5303	16.3297	75.5832	15.4309	33.4669	-3.80762	63.7143	54	73.4286	70.5567	64.454	66.3812	92.2717	78.5714	96.4871	47.3624	37.0413	53.555	94.3396	101.258	72.956	70.6127	99.2731	57.217
100	51.0264	-4.39883	-14.0762	24.4288	14.9385	1.49385	9.33126	37.7916	32.1928	14.2285	29.8597	36.4729	78.2857	42.2857	77.7143	64.454	41.3276	63.1692	77.8688	67.6815	65.9251	21.5596	33.945	82.4541	92.4528	73.5849	98.4277	65.9398	82.1392	56.9055
200	27.2727	37.8299	-4.83871	9.13884	17.5747	11.5114	-23.7947	10.7309	17.2628	15.1303	-4.40882	33.1663	58	52	60.8571	81.4775	49.6788	55.4604	62.0609	39.5784	63.8173	36.6972	59.7477	69.3807	70.4403	86.1635	91.8239	81.8276	87.4351	51.6095
CM (µM)
0																															169.692	36.1301	94.1781	59.4655	116.258	124.276
0.16																															94.1781	66.4384	76.7123	46.4365	75.8352	55.7906
0.32																															107.02	80.3082	120.89	59.1314	80.8463	115.59
0.63																															112.157	62.8425	75.1712	30.0668	67.4833	100.891
1.25																															84.4178	56.1644	74.1438	48.1069	60.1336	52.4499
2.5																															52.5685	65.9247	105.993	4.67706	48.1069	53.7862
5																															69.0069	38.6986	38.6986	6.01336	29.0646	24.0535
10																															40.2397	40.7534	22.2603	11.0245	16.7038	7.01559
20																															20.2055	37.6712	9.93151	10.0223	13.029	24.0535

## Sheet: Figure 3c
			Area plaques (pixel^2)
		uninfected	859	1008			20	157
		infected	64139	86040	71759	89767	25080	38494	42123	28023
α1AT (µM)	200	1 h before	19053	10053			2502	2696
		simultan.	10029	11157			3809	1202
		1.5 hpi	21691	12947			2795	5505
	100	1 h before	15909	16763			10738	17505
		simultan.	9946	12016			7567	9932
		1.5 hpi	13406	13916			12971	18001
	50	1 h before	11690	17564			29230	19705
		simultan.	21576	14109			7567	9932
		1.5 hpi	26142	17046			15578	33741
CM (µM)	100	1 h before	0	0			49	26
		simultan.	0	0			0	389
		1.5 hpi	0	0			0	0

## Sheet: Figure 4a
		Viral genome copies/ml
	PBS	3443775	3096906
α1AT 100 µM	1 h pretreatment	579781	512228
	3 hpi	1066491	1161386
	24 hpi	1308202	1445825
	CM	243160	255600

## Sheet: Figure 4c
	Infected cells/area
	PBS		α1AT		Remdesivir		uninfected
1 dpi	0	8.2	0	0	0	0	0	0
2 dpi	7.8	10.4	0	6	0	1.6	0	0
3 dpi	30.2	21.8	1.2	9.4	0	0	0	0

[truncated: 20 more sheets: Figure 5c, Figure 5d, Supplementary Figure 1a, Supplementary Figure 1b, Suppplementary Figure 2a, Supplementary Figure 2b, Supplementary Figure 2c, Supplementary Figure 3, Supplementary Figure 4 a, Supplementary Figure 4b , Supplementary Figure 4c, Supplementary Figure 5a, Supplementary Figure 5b, Supplementary Figure 6, Supplementary Figure 8a, Supplementary Figure 8b, Supplementary Figure 8c, Supplementary Figure 8d, Supplementary Figure 8e, Supplementary Figure 8f]
